# Supplementary material for: Selective One-Pot Multicomponent Synthesis of N-Substituted 2,3,5-Functionalized 3-Cyanopyrroles via the Reaction between α-Hydroxyketones, Oxoacetonitriles, and Primary Amines
Source: Molecules. 2022 Aug 18;27(16):5285. doi: 10.3390/molecules27165285 (PMC9416797; doi:10.3390/molecules27165285)
Supplement: Supplementary file 1 [file molecules-27-05285-s001.zip]

Archive with 1 entries (1 files):
- molecules-1857406-supplementary.pdf
